# Supplementary material for: Maternal Stress and Excessive Weight Gain in Infancy
Source: Int J Environ Res Public Health. 2022 May 9;19(9):5743. doi: 10.3390/ijerph19095743 (PMC9105332; doi:10.3390/ijerph19095743)
Supplement: Supplementary file 1 [file ijerph-19-05743-s001.zip]

Archive with 1 entries (1 files):
- ijerph-1660816-supplementary.pdf
